# Supplementary material for: Tumor Suppressor p53 Down-Regulates Programmed Cell Death Protein 4 (PDCD4) Expression
Source: Curr Oncol. 2023 Jan 27;30(2):1614–25. doi: 10.3390/curroncol30020124 (PMC9955764; doi:10.3390/curroncol30020124)
Supplement: Supplementary file 1 [file curroncol-30-00124-s001.zip]

Archive with 1 entries (1 files):
- curroncol-2120761-supplementary.pdf
